# Supplementary material for: Chronic macrophage activation derails muscle repair by disrupting mannose-receptor-linked plasticity revealed by endogenous irg1/acod1 tracking
Source: Nat Commun. 2026 Jan 7;17:1466. doi: 10.1038/s41467-025-68204-3 (PMC12886890; doi:10.1038/s41467-025-68204-3)
Supplement: Supplementary file 3 — Supplementary Data 1 [file 41467_2025_68204_MOESM3_ESM.xlsx]

## Sheet: Resources Table
KEY RESOURCES TABLE	SOURCE	IDENTIFIER
Antibodies
Chicken Anti-GFP	Abcam	ab13970
Rabbit Anti-Smooth Muscle Actin	GeneTex	GTX100034
Mouse Anti-Pax7	DSHB	AB_528428 concentrate
Rabbit Anti-Cathepsin K (CTSK)	Cell Signaling Technology	E7U5N (mAB #57056)
AlexaFluor 647 goat anti-rabbit IgG (H+L)	Thermofisher	A-21245
AlexaFluor 488 goat anti-chicken IgY (H+L)	Abcam	ab150169
AlexaFluor 647 goat anti-mouse IgG (H+L)	Thermofisher	PIA28181
HCR Probes with amplifiers
mrc1b-B2	Molecular Instruments	NM_001423726.1
Chemicals & Other Reagents
Tricaine (Tricaine Methanesulfonate)	Syndel	TRIC-M-GR-0010 FN
PTU (N-Phenylthiourea)	TCI	P0237
Low melt agarose	Fisher Scientific	BP165-25
Paraformaldehyde	Sigma-Aldrich	158127-500G
Phosphate buffered saline	Fisher Scientific	BP399-1
Tween20	Fisher Scientific	BP337-100
Methanol	Fisher Scientific	A412P-4
UltraPure™ Distilled Water	Invitrogen	10977-015
Phalloidin-iFluor 647	Abcam	ab176759
Normal goat serum	Sigma-Aldrich	G9023
FACSmax cell dissociation solution	Fisher Scientific (Amsbio supplier)	50-204-1288
Critical commercial assays
AvaI enzyme for st95 genotyping	New England BioLabs	R0152L
BseLI enzyme for myd88 genotyping	Thermofisher	FD1204
SaqAI enzyme for nlrc3l st73 genotyping	Thermofisher	FD2174
T7 endonuclease for T7 assay	New England BioLabs	M0302L
BfuAI	New England BioLabs	R0701
BspQI	New England BioLabs	R0712
Experimental models: organisms/strains
Danio rerio (zebrafish)	see Materials and Methods for details
Oligonucleotides- for genotyping		Notes
myd88 (b1358) genotyping F primer	GCTAATAAATATGGCATCAAAG	Burns et al., 2017 PNAS; BseLI digests mutant allele
myd88 (b1358) genotyping R primer	GAGCTCGGATATGACATCTTTCC	Burns et al., 2017 PNAS; BseLI digests mutant allele
nlrc3l (st73) genotyping 2F primer	CTGGAAGCAAACATACTCGCCAG	Shiau et al., 2013 Cell Reports; SaqAI digests mutant allele
nlrc3l (st73) genotyping 2R primer	CTCCTCCTGCACCTCCATTGCAG	Shiau et al., 2013 Cell Reports; SaqAI digests mutant allele
nlrc3l (st73) genotyping 4R primer	GCAGTGACTGACCATCAGCACATG	Shiau et al., 2013 Cell Reports; SaqAI digests mutant allele; 2F/4R used to genotype fish carrying macro-rescue (mpeg1:nlrc3l); 4R primers is located in exon-intron region
irf8 (st95) genotyping F primer	ACATAAGGCGTAGAGATTGGACG	Shiau et al., 2015 Plos One; AvaI digests WT allele
irf8 (st95) genotyping R primer	GAAACATAGTGCGGTCCTCATCC	Shiau et al., 2015 Plos One; AvaI digests WT allele
irg1 (bcz13) crispr F primer	GCTCTTCTCTCAGAGTGTTACGG	This study; mutation has 8 bp deletion + 2 bp insertion
irg1 (bcz13) crisp R primer	AACAGTGTGCTCAACACAAACA	This study; mutation has 8 bp deletion + 2 bp insertion
asc (bcz82/nc303cs) crispr F primer	GGATCCTTTGGACTGAAGACAC	This study; 4 bp deletion; asc (bcz82/nc303cs) crispr F/R used to distinguish hets from mut/wt
asc (bcz82/nc303cs) crispr R primer	GCTTTCTTCAGACTTAAACGCC	This study; 4 bp deletion; asc (bcz82/nc303cs) crispr F/R used to distinguish hets from mut/wt
asc crispr mutant F primer	AACTGTGAGGAACCATGGCGGAATCG	This study; 4 bp deletion; asc crispr mutant F/R used to amplify mutant allele only, shows single band for mutants and hets but non-specific multiple bands for WT.
asc crispr mutant R primer	GCCTCCGATCGCCCAGTTTGC	This study; 4 bp deletion; asc crispr mutant F/R used to amplify mutant allele only, shows single band for mutants and hets but non-specific multiple bands for WT.
mrc1b crispr F primer	CTACAGCATTGATGGAAATGG	This study; assessment of transient CRISPR
mrc1b crispr R primer	GCTATGAAGGATTGTTCGTGAGG	This study; assessment of transient CRISPR
mpeg1 promoter 1F primer	GGAACCTCATAGTCTCATGAC	This study; to genotype presence of macro-rescue (mpeg1:nlrc3l) by PCR using mpeg1 promoter 1F/nlrc3l (st73) genotyping 2R
BFP stop R primer	CTAATTAAGCTTGTGCCCCAG	This study; to genotype presence of mpeg1:BFP by PCR using mpeg1 promoter 1F/BFP stop R
GFP stop R primer	TTACTTGTACAGCTCGTCCATG	This study; to genotype presence of mpeg1:BFP by PCR using mpeg1 promoter 1F/GFP stop R
mCherry F primer	GCCATCATCAAGGAGTTCATGC	This study; to genotype presence of mcherry transgene.
mCherry R primer	CTTCAAGTAGTCGGGGATGTCG	This study; to genotype presence of mcherry transgene.
mrc1b^sa18640 intron F primer	CACCGGCTTGCACACACTGATG	This study; to genotype sa18640 mutation using mrc1b^sa18640 intron F primer/mrc1b^sa18640 R FspBI primer; FspBI digests mutant allele.
mrc1b^sa18640 R FspBI primer	CCTGCTATGAAGGATTGCT	This study; to genotype sa18640 mutation using mrc1b^sa18640 intron F primer/mrc1b^sa18640 R FspBI primer; FspBI digests mutant allele.
Oligonucleotides- for assessing and genotyping irg1-KI:GFP knock-in		Notes
irg1 crispr F	GCTCTTCTCTCAGAGTGTTACGG
irg1 crispr R	AACAGTGTGCTCAACACAAACA
LA Begin Exon 1F	AACACTTGGAAAGTTGGTGGTTAGTGAGGTCGTTC	This study; to genotype for irg1-KI:GFP by PCR using LA Begin Exon 1F/R-eGFP-5’-junc
GFP in situ R	CTTGTACAGCTCGTCCATGCCG
R-eGFP-5'-junc	GCTGAACTTGTGGCCGTTTA	This study; to genotype for irg1-KI:GFP by PCR using LA Begin Exon 1F/R-eGFP-5’-junc
F-eGFP-3'-junc	ACATGGTCCTGCTGGAGTTC
irg1 Downstream Oligo R	CGGAAATGCTCCTTCGGATCACTTCATCTGTCAGATGGGATGTGCTCAGACAGG
Oligonucleotides- for CRISPR mutagenesis
universal (non-targeting) gRNA target sequence	GGGAGGCGTTCGGGCCACAG	GeneWeld study, Wierson et al., 2020 eLife
mrc1b gRNA4 target sequence	CTGGTCCGGTTCATCAACTGTGG
mrc1b gRNA31 target sequence	GTCAACTCTGACATGGTACCAGG
asc gRNA8 target sequence	AACCATGGCGGAATCTTTCAAGG
asc gRNA11 target sequence	AAAGCAAACTGGGCGATCGGAGG
asc gRNA21 target sequence	AGACGCGGTTTCTGTAACAGTGG
irg1 gRNA1 target sequence	GGATGTGCTCAGACAGGACACGG
irg1 gRNA2 target sequence	CAGATGGGATGTGCTCAGACAGG
irg1 gRNA3 target sequence	AAGTGATCCGAAGGAGCAAGCGG
irg1 gRNA4 target sequence	GATTCTGGACACACTGGGAGTGG
Oligonucleotides- for qPCR
mmp9 qpcr F	GCATCGTGATGATATTGATG
mmp9 qpcr R	GTTCTAGGTCCATAGAGATAC
relb qpcr F	GAGATTTACATGCTCTGTGAC
relb qpcr R	CTGAAAATGATCTCAATGTC
mrc1b qpcr F	GACAAGAAGGACTGGTACTG
mrc1b qpcr R	TATTCACCTCAACTGGAGTC
aif1l qpcr F	GATGCTCGGCAAGCGATCAG
aif1l qpcr R	CATCATAACCAGTTTGAGAAC
iqgap2 qpcr F	CTCTATCATGTCATCACTGGAC
iqgap2 qpcr R	CATGAAGCGCATCCTTTAGAAC
taok3a qpcr F	CCTGGAACAGAAGATCGAGG
taok3a qpcr R	TTGATTCGGTCGGTTCGCTC
il1b qpcr F	ACCGGCAGCTCCATAAAC
il1b qpcr R	GGTGTCTTTCCTGTCCATCTC
gpr84 qpcr F	GATTCCTTTTCTTGTGCGTCC
gpr84 qpcr R	TGAAACGAGTCCTCAGATTGG
irg1/acod1 qpcr F	ACTGGGAGTGGGTTTGATTG
irg1/acod1 qpcr R	GCATACTGAGGTGGAAGAGATG
Oligonucleotides- for cloning expression constructs		Notes
irg1p -4794 F	GCACACAAATGGGCACAGATGG	for cloning irg1:GFP (TOL2)
irg1p +18 R	GAATACCTTTCGGATCATTGTGC	for cloning irg1:GFP (TOL2)
