# Supplementary material for: Chronic macrophage activation derails muscle repair by disrupting mannose-receptor-linked plasticity revealed by endogenous irg1/acod1 tracking
Source: Nat Commun. 2026 Jan 7;17:1466. doi: 10.1038/s41467-025-68204-3 (PMC12886890; doi:10.1038/s41467-025-68204-3)
Supplement: Supplementary file 4 — Supplementary Data 2 [file 41467_2025_68204_MOESM4_ESM.xlsx]

## Sheet: Figure1
Figure 1a	Example gel of CRISPR/Cas9 injected embryos showing specific gene editing post-T7 only when gene-specific gRNAs are also injected
Figure 1b	Assessment of irg1 site-specific insertion in F1 irg1-KI:GFP fish
Earlier timepoint of DNA electrophoresis
Same gel as above.
Later timepoint of DNA electrophoresis

## Sheet: Figure2g
Figure 2g	Heat maps show bulk RNA-seq expression levels of selected genes and immune markers across macrophage populations sorted by FACS for irg1-KI:GFP+ cells from 3 dpf zebrafish embryos of four different conditions.
	4 conditions with 3 independent biological samples per condition, resulting in a total of 12 biological samples. Each sample contains macrophages sorted from a pool of 25-50 embryos at 3 dpf.
GFP-negative cells, non-macrophages	X47_73SNEG_ACTCGCTA.TCGACTAG_S7
	X82_73SNEG_TACGCTGC.GAGCCTTA_S22
	X86_73SNEG_ACTCGCTA.CCTAGAGT_S26
GFP-positive cells, sibling macrophages (+/-; +/+)	X48_73SPOS_GGAGCTAC.TTCTAGCT_S8
	X81_73SPOS_ATGCGCAG.TTATGCGA_S21
	X85_73SPOS_GGAGCTAC.GCGTAAGA_S25
Low GFP-positive cells, nlrc3l mutant macrophages (-/-)	X49_73ML_GCGTAGTA.CCTAGAGT_S9
	X83_73ML_CGGAGCCT.AAGGCTAT_S23
	X87_73ML_CGATCAGT.TTCTAGCT_S27
High GFP-positive cells, nlrc3l mutant macrophages (-/-)	X50_73MH_CGGAGCCT.GCGTAAGA_S10
	X84_73MH_GCGTAGTA.CTATTAAG_S24
	X88_73MH_CCTAAGAC.TCGACTAG_S28
Figure 2g heat map shows z-scores
zscore- immune cell markers	Gene	X47_73SNEG_ACTCGCTA.TCGACTAG_S7	X82_73SNEG_TACGCTGC.GAGCCTTA_S22	X86_73SNEG_ACTCGCTA.CCTAGAGT_S26	X48_73SPOS_GGAGCTAC.TTCTAGCT_S8	X81_73SPOS_ATGCGCAG.TTATGCGA_S21	X85_73SPOS_GGAGCTAC.GCGTAAGA_S25	X49_73ML_GCGTAGTA.CCTAGAGT_S9	X83_73ML_CGGAGCCT.AAGGCTAT_S23	X87_73ML_CGATCAGT.TTCTAGCT_S27	X50_73MH_CGGAGCCT.GCGTAAGA_S10	X84_73MH_GCGTAGTA.CTATTAAG_S24	X88_73MH_CCTAAGAC.TCGACTAG_S28
	c1qb	-0.694354	-0.689479	-0.699672	1.62131	1.47612	1.70571	-0.699672	-0.416463	-0.572092	-0.699672	-0.55387	0.222135
	c1qc	-0.766303	-0.756422	-0.772655	2.30365	1.25446	0.928454	-0.772655	-0.486056	-0.49013	-0.350308	-0.43376	0.341727
	csf1ra	-1.14758	-1.14832	-1.1483	1.32249	0.21823	0.480351	-0.382781	-0.504983	-0.938624	1.44805	0.991478	0.809985
	havcr1	-1.08895	-1.08749	-1.08997	1.44342	0.429349	0.469583	-0.486867	-0.653967	-0.928985	1.53934	0.723532	0.731011
	irf8	-1.24175	-1.22857	-1.22797	1.45514	0.708757	0.530933	0.5331	-0.758152	-0.923348	0.574314	1.14471	0.432833
	lgals3bpb	-0.688143	-0.68152	-0.688449	1.96466	1.58019	1.25658	-0.6546	-0.427642	-0.38824	-0.678899	-0.652471	0.0585361
	marco	-0.854946	-0.853542	-0.854979	-0.196718	-0.197868	-0.0651062	-0.455582	-0.510782	-0.76065	1.90638	1.3862	1.45759
	mpeg1.1	-1.09776	-1.09435	-1.09906	1.55625	1.09123	0.922541	-0.711611	-0.626686	-0.843431	0.900147	0.533987	0.468747
	mfap4	-1.153	-1.14782	-1.15324	1.07351	0.650817	0.357463	-0.152578	-0.553424	-0.984831	1.75964	0.844198	0.459267
	mpx	-0.423633	-0.399545	-0.455254	-0.357903	-0.5447	-0.306687	2.81395	1.08392	0.155212	-0.541729	-0.504292	-0.51934
	lyz	-0.230392	0.184827	-0.284645	-0.629284	-0.674506	-0.339813	1.73436	2.35388	-0.144218	-0.680213	-0.667191	-0.622811
zscore- inflammatory response	Gene	X47_73SNEG_ACTCGCTA.TCGACTAG_S7	X82_73SNEG_TACGCTGC.GAGCCTTA_S22	X86_73SNEG_ACTCGCTA.CCTAGAGT_S26	X48_73SPOS_GGAGCTAC.TTCTAGCT_S8	X81_73SPOS_ATGCGCAG.TTATGCGA_S21	X85_73SPOS_GGAGCTAC.GCGTAAGA_S25	X49_73ML_GCGTAGTA.CCTAGAGT_S9	X83_73ML_CGGAGCCT.AAGGCTAT_S23	X87_73ML_CGATCAGT.TTCTAGCT_S27	X50_73MH_CGGAGCCT.GCGTAAGA_S10	X84_73MH_GCGTAGTA.CTATTAAG_S24	X88_73MH_CCTAAGAC.TCGACTAG_S28
	acod1	-0.811395	-0.811151	-0.811471	-0.665859	-0.555175	-0.469727	0.256353	-0.175719	-0.635727	1.77119	1.75839	1.1503
	relb	-0.9253	-1.01717	-0.925489	-0.586071	-0.628877	0.0162734	0.577876	-0.0182899	-0.804121	1.20623	1.91109	1.19385
	adam8a	-0.796848	-0.789374	-0.789402	-0.636406	-0.661217	-0.574867	0.55007	0.128086	-0.606097	2.20124	1.46925	0.505569
	tnfa	-0.706892	-0.706892	-0.70601	-0.667382	-0.660556	-0.476654	1.27917	-0.364302	-0.666424	2.27197	0.829839	0.574134
	tnfaip2b	-0.728187	-0.722034	-0.720165	-0.671667	-0.364443	-0.507152	-0.091841	-0.207239	-0.653263	1.48189	2.24214	0.941962
	tnfaip3/A20	-0.798604	-0.830902	-0.851897	-0.590762	-0.674715	0.14211	0.939152	-0.689515	-0.601541	2.10532	1.28362	0.56773
	tnfrsf9a	-0.632326	-0.71408	-0.556524	-0.862901	-0.710764	-0.862901	1.10414	-0.561384	0.559591	2.04338	1.32173	-0.127957
	tnfrsf18	-0.582358	-0.586789	-0.586789	-0.586789	-0.586789	-0.558878	-0.586789	-0.323806	-0.532125	1.58575	1.41912	1.92624
	tnfrsf21	-0.782859	-0.685741	-0.70208	1.01818	2.33673	1.29375	-0.53904	-0.0834279	-0.616745	-0.256897	-0.607649	-0.374226
	ifngr1	-0.858181	-0.869081	-0.875895	-0.749335	-0.824767	-0.58287	1.38465	0.052838	-0.374661	1.60432	0.637221	1.45576
	tlr5b	-0.891521	-0.897897	-0.898019	-0.755803	-0.723617	-0.618019	1.41171	0.157163	-0.538117	1.30048	1.45824	0.995398
	tlr8b	-1.06222	-1.07337	-1.07337	1.37943	0.428975	0.631004	-1.07337	-0.145638	-0.670886	1.73502	0.358621	0.565806
	tlr22	-1.0852	-1.08473	-1.09013	0.392382	-0.349809	-0.591892	0.840799	-0.352053	-0.617255	0.872575	1.25044	1.81487
	il1b	-0.916511	-0.92492	-0.901799	0.202283	-0.775476	1.83427	1.29848	-0.438049	-0.746402	1.43089	-0.0292544	-0.0335065
	il1fma	-0.8284	-0.829151	-0.829151	-0.609363	-0.497656	-0.660648	0.983546	-0.260627	-0.675678	1.68408	0.829968	1.69309
	il12ba	-0.64373	-0.641342	-0.637888	-0.644774	-0.540354	-0.644774	0.00473844	-0.466319	-0.644774	1.31437	1.78229	1.76256
	il6r	-0.80138	-0.831317	-0.837384	-0.49657	-0.551232	-0.496345	2.64807	0.293601	-0.359476	0.824892	0.498827	0.108317
	il6st	-0.916669	-0.851818	-1.04987	0.0221329	-0.437835	-0.757321	0.645087	0.834349	-0.748175	2.31378	0.688544	0.257799
	cxcl8a	-0.670884	-0.672291	-0.667855	-0.547933	-0.596491	-0.406576	0.168042	-0.381986	-0.606398	2.56962	0.760198	1.05256
	cxcl11.1	-0.665828	-0.665828	-0.665828	-0.665828	-0.665828	-0.665828	0.269971	-0.490572	-0.462247	1.83652	0.971467	1.86983
	cxcl20	-0.607322	-0.711411	-0.609175	-0.609652	-0.61726	-0.765815	0.313456	-0.538216	-0.437528	1.85009	0.784003	1.94883
	ccl19a.1	-0.465367	-0.156149	-0.679537	-0.701228	-0.48136	-0.597414	-0.576216	-0.749699	0.505353	1.65029	-0.0596227	2.31095
	ccl20a.3	-0.454762	-0.370773	-0.431762	-0.46736	-0.46736	-0.451487	0.24488	-0.46736	-0.450089	2.94775	0.727579	-0.359251
	ccl34a.3	-0.732907	-0.732907	-0.732907	-0.462932	-0.516486	-0.537134	0.0527493	-0.464599	-0.548394	2.15918	1.62665	0.889679
	ccl34a.4	-0.957214	-0.957334	-0.957969	-0.19868	-0.305033	-0.222545	0.115795	-0.259845	-0.796366	1.9874	1.54683	1.00497
	ccl34b.8	-0.769147	-0.769763	-0.769182	-0.604386	-0.643297	-0.676667	0.56696	-0.204106	-0.565486	2.17246	1.24329	1.01933
	ccl35.1	-0.765676	-0.763852	-0.763467	-0.408807	-0.468563	-0.082208	-0.15793	-0.564144	-0.690982	2.24495	1.03193	1.38875
	ccl35.2	-0.735252	-0.738117	-0.736768	-0.460675	-0.529467	-0.178472	-0.12045	-0.553707	-0.683117	2.07054	1.00104	1.66445
	ccl38.6	-0.798496	-0.791073	-0.798582	-0.778439	-0.725308	-0.59519	1.19024	0.534478	-0.0808766	-0.505238	1.52888	1.81961
	ccl38a.5	-0.635377	-0.636004	-0.633826	-0.626664	-0.622456	-0.521521	2.91193	0.482994	0.0780632	0.00737271	0.0949237	0.10056
	ccl39.6	-0.571822	-0.503095	-0.627606	-0.355248	-0.504714	-0.47182	-0.478471	-0.682978	-0.329267	2.57488	1.18382	0.766325
	arg2	0.090296	-0.144618	-0.269732	-0.588127	-0.542551	-0.504911	3.07294	0.0583067	-0.500472	0.0782828	-0.276683	-0.472732
	irf3	-0.632178	-0.448514	-0.468048	-0.258372	-0.0101831	1.1202	2.71573	-0.409319	0.302728	-0.614112	-0.60093	-0.696997
	mrc1b/cd206	-0.762022	-0.76233	-0.763571	2.04223	1.38941	1.3348	-0.563013	-0.237225	-0.621783	-0.60631	-0.49293	0.0427466
	ptger2a	-0.795845	-0.847806	-0.793444	-0.765406	-0.862381	-0.669562	0.971451	0.946306	-0.853259	1.40074	1.39581	0.873395
	saa	-0.574416	-0.54411	-0.559362	-0.579855	-0.579855	-0.422229	-0.579855	-0.47726	-0.0131341	0.470368	2.62852	1.23119
zscore- cell stress response	Gene	X47_73SNEG_ACTCGCTA.TCGACTAG_S7	X82_73SNEG_TACGCTGC.GAGCCTTA_S22	X86_73SNEG_ACTCGCTA.CCTAGAGT_S26	X48_73SPOS_GGAGCTAC.TTCTAGCT_S8	X81_73SPOS_ATGCGCAG.TTATGCGA_S21	X85_73SPOS_GGAGCTAC.GCGTAAGA_S25	X49_73ML_GCGTAGTA.CCTAGAGT_S9	X83_73ML_CGGAGCCT.AAGGCTAT_S23	X87_73ML_CGATCAGT.TTCTAGCT_S27	X50_73MH_CGGAGCCT.GCGTAAGA_S10	X84_73MH_GCGTAGTA.CTATTAAG_S24	X88_73MH_CCTAAGAC.TCGACTAG_S28
	atf6	-1.25214	-0.9786	-1.07758	0.255916	0.0508863	-0.1048	0.346035	-0.69131	-0.592828	1.65519	1.78252	0.60671
	atp6v1h	-0.933207	-1.03524	-1.05466	0.17802	-0.245628	-0.0863002	0.114984	-0.449045	-0.878822	1.95914	1.3969	1.03385
	cyba	-0.979052	-0.986837	-0.983152	-0.327077	-0.454412	-0.483202	0.940811	-0.294833	-0.662082	1.70077	1.42725	1.10181
	cybb	-1.17714	-1.17679	-1.18129	-0.208811	0.042691	0.0492648	0.291372	0.0808293	-0.773833	1.16668	1.97612	0.910916
	edem1	-1.02586	-1.13797	-1.02796	-0.324168	-0.188269	0.0165715	0.366842	0.00057979	-0.802316	1.91964	1.63315	0.569763
	ero1a	-0.823152	-0.851171	-0.880421	-0.664445	-0.346601	-0.490848	1.62414	1.36646	-0.845645	-0.136585	1.60882	0.439449
	gsr	-1.00311	-1.01585	-0.947632	-0.461254	-0.507423	-0.347447	2.29085	0.114549	-0.484579	0.675204	1.06534	0.62135
	hyou1	-1.05145	-1.16071	-0.946817	-0.210107	0.284568	0.276313	-0.309748	-0.0374038	-1.0592	1.03222	1.81582	1.3665
	il6	-0.89056	-0.89056	-0.872393	-0.723232	-0.89056	-0.364017	0.890506	0.0225151	-0.300016	2.06901	0.710224	1.23908
	ncf1	-0.981366	-0.987561	-0.990797	-0.360722	-0.574424	-0.220393	2.19679	0.204703	-0.634235	1.28184	0.744955	0.321201
	ncf2	-0.945614	-0.948511	-0.942956	-0.574783	-0.312289	-0.541269	1.23772	-0.154891	-0.813626	1.5191	1.27355	1.20357
	ncf4	-1.07916	-1.09922	-1.08206	0.288134	-0.624397	-0.304241	1.00949	-0.161467	-0.700481	0.840434	1.00595	1.90703
	ndufa4	-0.848873	-0.938338	-1.0574	-0.411427	0.139496	-0.645621	1.48267	-0.419275	-0.758084	1.66249	1.31716	0.477203
zscore- vesicles and transport	Gene	X47_73SNEG_ACTCGCTA.TCGACTAG_S7	X82_73SNEG_TACGCTGC.GAGCCTTA_S22	X86_73SNEG_ACTCGCTA.CCTAGAGT_S26	X48_73SPOS_GGAGCTAC.TTCTAGCT_S8	X81_73SPOS_ATGCGCAG.TTATGCGA_S21	X85_73SPOS_GGAGCTAC.GCGTAAGA_S25	X49_73ML_GCGTAGTA.CCTAGAGT_S9	X83_73ML_CGGAGCCT.AAGGCTAT_S23	X87_73ML_CGATCAGT.TTCTAGCT_S27	X50_73MH_CGGAGCCT.GCGTAAGA_S10	X84_73MH_GCGTAGTA.CTATTAAG_S24	X88_73MH_CCTAAGAC.TCGACTAG_S28
	abcb4	-0.82845	-0.823982	-0.820241	-0.648693	-0.576675	-0.53537	0.226493	-0.0934995	-0.609147	1.69944	1.3149	1.69522
	abcc4	-0.960692	-0.947313	-0.901315	0.0185772	-0.088125	-0.442355	-0.307244	-0.0718551	-0.689477	2.00856	1.79024	0.590996
	ap2s1	-0.792747	-0.949184	-0.787335	0.325757	-0.908735	-0.267936	0.119591	-0.337942	-0.772315	2.14061	1.27766	0.952579
	atp11a	-0.466658	-0.901406	-0.695961	-0.304832	-0.0824708	-0.755474	0.335528	-0.404329	-0.705261	2.63829	0.970954	0.371622
	atp11b	-1.05374	-0.832639	-0.916226	-0.709107	-0.379323	-0.419476	0.103139	0.302065	-0.477088	1.43163	0.842279	2.10848
	atp6ap2	-0.953119	-1.01503	-1.05661	-0.373668	-0.0194941	-0.29883	0.312773	-0.268404	-0.786829	1.93191	1.28159	1.24572
	ccdc47	-0.757093	-0.847191	-0.297059	-0.31957	-0.25103	-1.20911	-0.509011	-0.0713552	-0.445272	1.87451	1.3575	1.47469
	chmp1b	-0.636117	-1.08744	-0.871862	0.0295322	-0.942902	-0.0604615	0.283889	-0.483304	-0.662648	1.71274	1.79348	0.925097
	chmp2a	-0.655414	-0.917153	-0.620755	0.259175	-0.0665343	-0.754984	-0.325623	-0.68466	-0.74767	2.18237	0.955352	1.37589
	clcn7	-0.9406	-0.923326	-0.953944	-0.342658	-0.134167	-0.463809	0.609316	-0.393527	-0.799569	1.97437	1.44388	0.924041
	ctnna1	-0.718497	-0.24065	-0.27021	-1.10011	-0.612571	-0.706278	-0.227712	-0.123695	-0.711076	1.19296	1.55278	1.96506
	ctsd	-1.03774	-0.998292	-1.0083	0.031096	0.154735	-0.160941	-0.147768	-0.505662	-0.826486	1.73464	1.56618	1.19854
	cybrd1	-0.762579	-0.785656	-0.782913	-0.720361	-0.675674	-0.581615	0.399279	-0.296449	-0.372219	1.05523	2.05264	1.47032
	dmxl2	-0.870251	-0.636988	-0.641792	-0.72396	0.0411677	-0.794137	-0.719858	0.0293145	-0.317568	2.01162	1.02539	1.59705
	dram1	-0.851625	-0.853833	-0.857397	-0.433868	-0.510393	-0.460002	0.490775	-0.319562	-0.670072	2.07159	1.51359	0.880791
	fundc2	-0.502634	-0.963672	-1.07319	0.325531	-0.848564	-0.638628	0.332333	-0.467751	-0.627314	1.35772	1.40684	1.69933
	gclm	-0.852711	-0.956487	-1.14974	-0.181864	0.30351	-0.344409	-0.114173	-0.581362	-0.536348	1.79652	1.80935	0.807712
	hamp	-0.863934	-0.893041	-0.619001	-0.622428	-0.633701	-0.119479	0.399938	-0.524494	-0.665485	1.85945	1.75168	0.930499
	hgs	-0.921492	-0.637608	-0.558613	-0.0386593	0.279112	-0.338768	-0.753235	-0.578128	-0.644374	1.18612	0.503461	2.50219
	isg15	-0.570365	-0.562767	-0.620057	-0.514352	-0.516852	-0.392149	-0.306718	-0.492163	-0.516478	2.63375	0.824249	1.0339
	lamtor5	-0.897032	-0.949682	-0.891367	-0.128059	-0.394754	-0.456015	0.422013	-0.380736	-0.840938	1.93038	1.38778	1.1984
	letm1	0.362348	-0.364948	0.0938097	-1.00632	-0.904109	-1.13756	-0.927732	-0.575865	0.232691	1.37708	0.979897	1.87072
	map1lc3b	-1.12427	-1.0572	-0.991183	-0.0327513	-0.174238	0.0342116	-0.150684	-0.282594	-0.693906	1.71998	1.74537	1.00726
	marco	-0.854946	-0.853542	-0.854979	-0.196718	-0.197868	-0.0651062	-0.455582	-0.510782	-0.76065	1.90638	1.3862	1.45759
	slc2a6	-0.987096	-0.987666	-0.986581	-0.447112	-0.171	-0.393194	0.360381	-0.015575	-0.720948	2.00005	1.55166	0.79708
	slc38a9	-0.577318	-0.742338	-0.793768	-0.342958	-0.352538	0.137533	-0.559783	-0.288809	-0.79712	0.888358	0.841082	2.58766
	slc39a1	-1.05005	-0.977199	-1.07736	-0.0871623	0.268462	-0.322276	-0.180198	-0.42764	-0.638859	1.44526	1.17435	1.87267
	slc39a10	-0.882708	-0.674777	-0.475165	-0.0578886	-0.709223	0.328932	-0.958306	-0.688083	-0.417728	2.03466	1.46615	1.03414
	slc46a3	-0.800282	-0.809757	-0.811972	-0.404067	-0.533893	-0.363204	0.0824899	-0.36611	-0.757828	1.91829	1.32692	1.51942
	slc6a9	-0.660887	-0.558529	-0.697293	-0.810101	-0.829393	-0.869768	0.518744	-0.0496561	-0.604526	1.71529	1.5553	1.29081
	slc7a11	-0.811393	-0.807377	-0.810019	-0.434388	-0.346592	-0.377774	0.193254	-0.306815	-0.700123	1.4047	2.36362	0.632907
	snx4	-0.764967	-1.1099	-1.03386	-0.302801	-0.115899	-0.477372	0.164604	0.099233	-0.965753	1.55252	1.34018	1.61402
	soat1	-0.492712	-0.502058	-0.502058	-0.333414	-0.471589	-0.474582	-0.281902	-0.201345	-0.437995	3.01138	0.541385	0.144893
	sqstm1	-1.06649	-0.96284	-0.892149	-0.452662	-0.310854	0.136094	0.0901014	-0.1965	-0.607077	2.10215	1.65106	0.509172
	src	-0.189942	-0.138833	-0.101374	-0.860138	-0.911957	-0.917997	-0.76089	-0.350681	-0.201778	2.37239	0.918832	1.14236
	ttyh2	-0.16844	-0.315387	-0.307199	-0.8122	-0.685177	-0.792825	-0.265495	-0.501525	-0.766482	1.63304	0.784262	2.19743
	uqcrc1	-0.575149	-0.396237	-0.696635	-1.14034	-0.391675	-0.179672	0.163684	-0.634269	-0.510285	0.463534	2.09521	1.80183
	vdac2	-1.05333	-0.456128	-0.344878	-1.14595	0.161524	-0.478393	-0.469817	-0.101408	-0.738959	1.31493	1.69621	1.6162
	zdhhc13	-0.896325	-0.995172	-0.806899	-0.953799	-0.504991	0.127608	0.313078	-0.285895	-0.425073	2.03883	1.14929	1.23935
zscore- ECM and Immune	Gene		X47_73SNEG_ACTCGCTA.TCGACTAG_S7	X82_73SNEG_TACGCTGC.GAGCCTTA_S22	X86_73SNEG_ACTCGCTA.CCTAGAGT_S26	X48_73SPOS_GGAGCTAC.TTCTAGCT_S8	X81_73SPOS_ATGCGCAG.TTATGCGA_S21	X85_73SPOS_GGAGCTAC.GCGTAAGA_S25	X49_73ML_GCGTAGTA.CCTAGAGT_S9	X83_73ML_CGGAGCCT.AAGGCTAT_S23	X87_73ML_CGATCAGT.TTCTAGCT_S27	X50_73MH_CGGAGCCT.GCGTAAGA_S10	X84_73MH_GCGTAGTA.CTATTAAG_S24	X88_73MH_CCTAAGAC.TCGACTAG_S28
	cd28	-0.21258	-0.556773	-0.516914	-0.0753362	-0.520772	-0.621538	2.93041	0.192404	0.684179	-0.617898	-0.395013	-0.290166
	col11a2	-0.657341	-0.523045	-0.627949	-0.814007	-0.451286	-0.762512	1.83	0.214	2.1836	0.178936	-0.0871498	-0.486666
	cpa5	-0.449535	0.0194715	-0.504248	-0.196901	-0.68213	-0.0794446	1.3	2.58	0.223116	-0.737384	-0.732188	-0.741975
	dennd3b	-0.339601	-0.369832	-0.374758	-0.332137	-0.375717	-0.387216	3.13	0.2	-0.205886	-0.377068	-0.195109	-0.373596
	fah	-0.817472	-0.546915	-0.147878	-0.646033	-0.425587	-0.223891	2.08	2.08534	0.0217307	-0.459386	-0.333693	-0.590074
	gapdh	-0.371476	-0.750113	0.298001	-0.261046	-0.140145	-0.468312	1.55678	1.51009	1.52117	-1.21018	-0.87186	-0.812917
	il4	-0.323908	-0.395742	-0.389553	-0.218702	-0.41515	-0.300415	3.15	-0.0347593	-0.0813654	-0.226315	-0.344289	-0.419797
	itln1	-0.533147	-0.525237	-0.528747	-0.495354	-0.539019	-0.496741	2.79	0.798	0.691517	-0.35774	-0.435829	-0.37201
	kcng2	-0.292642	-0.369885	-0.422189	-0.537508	-0.537508	-0.537508	2.44758	0.175674	1.68651	-0.537508	-0.537508	-0.537508
	ldb3b	-0.382122	-0.464047	-0.403426	-0.587454	-0.597189	-0.597189	0.87	1.65	2.2231	-0.597189	-0.569472	-0.549043
	mctp1b	-0.254628	-0.336213	-0.227898	-0.348222	-0.359098	-0.35471	3.16012	-0.173637	-0.0440063	-0.354645	-0.353937	-0.353121
	mmp13a	-0.568613	-0.538078	-0.573798	-0.484148	-0.566762	-0.461637	2.84	0.717	0.614818	-0.364643	-0.351746	-0.263066
	mmp9	-0.685994	-0.683628	-0.688738	-0.640853	-0.679331	-0.614892	2.82	0.468	0.00673071	0.224374	0.289904	0.184746
	pgm1	-0.446051	-0.666129	-0.294317	-0.591241	-0.443156	-0.16029	2.38	0.542217	1.53039	-0.996642	-0.261961	-0.590326
	prkcda	-0.354696	-0.485701	-0.433039	-0.414422	-0.47766	-0.491424	2.88697	0.859475	0.270302	-0.290831	-0.47495	-0.594021
	rabgap1	0.0754724	-0.529769	-0.152098	-0.920636	-0.867453	-0.550397	2.22918	1.33752	1.00529	-0.803137	-0.281128	-0.542837
	ripor2	-0.144658	-0.411679	-0.470772	-0.454413	-0.395476	-0.486919	2.77639	0.875297	0.575387	-0.706528	-0.493534	-0.66309
	slc44a4	-0.276372	0.130336	-0.273064	-0.710961	-0.688994	-0.647289	2.10319	1.73365	0.730053	-0.710961	-0.695982	-0.693614
	thy1	-0.558235	-0.64877	-0.21068	-0.244979	-0.489848	-0.0265925	2.91626	0.651123	0.262066	-0.533037	-0.650555	-0.466751
	tpst1	-0.538765	-0.39798	-0.503187	-0.973918	-0.317131	-0.664693	2.40703	1.45285	0.542538	-0.597357	0.0848473	-0.494241

## Sheet: Figure3cde
Figure 3c scatter plot with bar
irg1 expression (total GFP, sum intensity)	st73 sib asc sib (n=37)	st73 sib asc –/– (n=16)	st73 mut asc sib (n=26)	st73 mut asc –/– (n=12)
GFP measured using fluorescent stereoscope	18020	1	5572882	1429792
No detectable GFP+ cells are given a 1 value	54380	104516	641698	1534993
	1	1	3534866	1273022
	27408	96074	1136058	2596124
	1	20551	3620342	1926334
	36795	401049	1689786	1055558
	1	71213	1564201	1264888
	32732	94657	554141	1055305
	20843	116366	572800	1566068
	11902	1	2473523	957213
	17301	24911	1767517	930088
	86444	1	2059275	1437520
	14709	1	2454785
	31545	51885	1888487
	60511	28873	1043893
	16102	78318	1093574
	33274		1989562
	41243		929025
	1		566092
	75880		263891
	47460		376716
	36239		2093973
	37953		1219661
	53701		2172417
	37065		1953060
	46665		2608631
	1
	45233
	37061
	1
	14735
	172073
	34505
	14202
	2979
	10105
	18298
Figure 3d scatter plot with bar
irg1 expression (total GFP, sum intensity)	NR st73 sib/myd88 sib (51)	NR st73 sib/myd88 –/– (20)	NR st73 MUT/myd88 sib(47)	NR st73 MUT/myd88 –/– (8)	RES st73 sib/myd88 sib (19)	RES st73 sib/myd88 –/– (2)	RES st73 MUT/myd88 sib (4)	RES st73 MUT/myd88 –/– (7)
GFP measured using fluorescent stereoscope	1	1	404849	1	295500	1	44431	45194
No detectable GFP+ cells are given a 1 value	1	1	293399	1	30148	1	489601	352179
	1	1	850373	1	1		1	148464
	1	1	2907496	1	1		405444	1
	1	1	485612	96451	1			1
	1	1	47392	1	22181			1
	1	1	385660	1	1			1
	1	1	1373561	189861	1
	1	1	313463		1
	1	1	28488		1
	1	1	146900		1
	1	1	125560		224509
	1	1	2391718		1
	1	1	105686		1
	1	1	968476		1
	1	1	141710		1
	1	1	539041		1
	1	1	124278		1
	1	1	996355		1
	1	1	117617
	1		775540
	1		517489
	1		576832
	1		1653052
	1		631717
	1		828637
	1		715749
	1		3209296
	1		1522339
	1		1149480
	1		671160
	1		1352710
	1		934755
	1		862671
	1		723885
	1		221450
	1		2644426
	1		623105
	1		315250
	1		1748995
	1		310573
	1		1175354
	1		2048258
	1		1491199
	1		126380
	32551		442672
	30782		1003538
	16437
	50868
	15180
	32477
Figure 3e scatter plot with bar
irg1 expression (total GFP, sum intensity)	st73 sib/myd88 sib (20)	st73 sib/myd88 mut (8)	st73 mut/myd88 sib (24)	st73 mut/myd88 mut (6)	RES st73 sib/myd88 sib (17)	RES st73 sib/myd88 mut (5)	RES st73 mut/myd88 sib (16)	RES st73 mut/myd88 mut (6)
GFP measured using confocal microscopy	193686	115498	5.53819e+06	340368	300958	104391	797428	289849
	200074	111568	449487	469214	525991	200559	527717	318938
	203644	160016	2.82359e+06	218279	338257	130885	1.03907e+06	104149
	284520	191700	7.03709e+06	133689	132053	87651.7	233479	102432
	273684	155182	3.14247e+06	73290.6	192855	94758.5	747832	281085
	248519	118593	1.00803e+06	325228	196872		144278	250749
	340271	153341	740415		328872		571432
	259183	133118	2.5566e+06		129925		140559
	340955		3.21571e+06		156381		371966
	197640		1.59566e+06		156005		222273
	101490		600628		101125		646358
	111743		540585		923370		1.04559e+06
	193150		9.01026e+06		151993		372987
	460862		886742		446473		160093
	536231		4.16939e+06		109308		213860
	134023		298523		174746		708106
	406488		1.05601e+06		156048
	185692		2.34828e+06
	123352		6.59381e+06
	208208		1.75272e+06
			588737
			7.64106e+06
			1.29871e+06
			2.71154e+06

## Sheet: Figure4d
Fig. 4d	Number of macrophages per embryo per genotype condition
	sib uncut	mut uncut	sib cut	mut cut
	34	61	143	84
	33	30	161	73
	43	24	118	14
	45	32	148	62
			125	105
	Mean irg1-KI:GFP per macrophage per embryo in each genotype condition
	sib uncut	mut uncut	sib cut	mut cut
	25.2619	63.1595	26.2263	41.0367
	12.7937	72.27	29.5165	49.0988
	8.93235	65.7062	41.9126	52.5116
	22.1294	53.9453	42.7735	43.5698
			37.9726	35.323
	Number of neutrophils per embryo per genotype condition
	sib uncut	mut uncut	sib cut	mut cut
	35	118	117	114
	37	87	93	139
	52	98	133	139
	42	71	108	130
			102	80
	Mean irg1-KI:GFP per neutrophil per embryo in each genotype condition
	sib uncut	mut uncut	sib cut	mut cut
	7.28951	2.75444	3.57647	22.1208
	4.78895	4.70013	4.5508	34.8496
	2.07773	3.55088	14.6874	19.9524
	3.25569	3.05768	16.0202	48.3381
			5.86687	29.0676
	Percentage neutrophils expressing irg1 per embryo in each genotype condition
Based on manual cell counts on confocal imaging datasets	sib uncut	mut uncut	sib cut	mut cut
	0	6.77966	17.9487	26.3158
	0	8.04598	16.129	45.3237
	0	8.16327	23.3083	56.1151
	0	8.4507	21.2963	50.7692
			10.7843	35

## Sheet: Figure4c
Figure 4c. Timecourse of macrophage response to acute muscle injury in controls and nlrc3l mutants.
Macrophage cluster size at cut site	Time (hpa)	Fish 2			Fish 5			Fish 8			Fish 14			Fish 15			Fish 12						Average Sib	SEM		mFish2			mFish3			mFish4			mFish7			mut avg	SEM
um^2	2	884.485			582.061			684.028			471.21			181.532			288.52						515.306	105.514		351.477			126.686			184.236			1152.92			453.83	237.856
	6	800.285			1368.83			2937.73			6608.15			580.516			2960.9						2542.73	915.113		318.646			465.031			623.002			617.981			506.165	72.4621
	25	10755.6			7889.3			14920.8			15448.4			8105.21			8227.26						10891.1	1424.7		2240.95			1526.8			1990.29			2155.21			1978.31	159.238
	30	15278.8			5927.98			14920.8			14226.3			7775.75			5228.12						10559.6	1935.3		2425.57			2868.59			5908.28			3588.54			3697.75	774.829
	50	12663.2			4154.76			3369.54			7967.71			4871.62			1031.64						5676.41	1672.56		2193.45			2505.14			4627.13			2128.56			2863.57	593.572
	72	3627.55			1572.76			1002.67			7603.1			3292.68			657.377						2959.36	1051.54		5483.81			3300.79			3342.89			1849.69			3494.3	748.512
	100	2025.05			684.8			1934.28			1786.35			2239.41			791.402						1576.88	272.286		4559.93			1328.66			3802.51			3744.19			3358.82	701.759
irg1 transcription at cut site	Time (hpa)	Fish 2			Fish 5			Fish 8			Fish 14			Fish 15			Fish 12						Average Sib	SEM		mFish2			mFish3			mFish4			mFish7			mut avg	SEM
mean GFP (arbitrary units)	2	62.772			95.474			71.673			155.136			38.743			71.357						82.5258	16.3193		53.689			21.473			74.413			108.94			64.6287	18.3515
	6	130.246			128.865			74.675			176.815			42.752			75.258						104.769	20.0358		206.086			64.622			111.927			181.202			140.959	32.3151
	25	156.868			155.291			175.913			402.286			287.206			234.918						235.414	39.4371		176.492			94.434			127.429			199.368			149.431	23.6903
	30	109.99			127.593			174.024			361.499			294.862			255.956						220.654	40.6905		211.974			123.857			201.832			283.748			205.353	32.7155
	50	75.898			71.123			85.716			324.35			326.491			178.118						176.949	49.6068		303.825			227.982			273.593			259.408			266.202	15.7508
	72	54.56			38.671			28.957			199.987			187.455			61.317						95.1578	31.5566		141.973			188.702			127.984			71.579			132.56	24.118
	100	30.315			25.18			28.444			141.381			59.353			53.918						56.4318	17.9567		123.148			299.873			110.965			157.012			172.75	43.4796
Inflammatory response		Time (hpa)	em2 mut			em3 mut			em4 mut			em7 mut			mut avg	SEM		sib avg	SEM		Fish 2			Fish 5			Fish 8			Fish 14			Fish 15			Fish 12
Integrated density GFP (arbitrary units)		2	306756			58954.2			54801			523180			235923	112419		270439	59212.9	59212.9	205155			484990			269051			396986			157923			108527
GFP intensity x area		6	299484			226215			403102			778748			426887	122771		879561	337056	337056	415322			673538			654308			2.55101e+06			540228			442961
		25	1.70346e+06			1.08922e+06			1.32571e+06			2.68004e+06			1.69961e+06	350432		4.03413e+06	1.12126e+06	1.12126e+06	2.22652e+06			2.65955e+06			3.15603e+06			9.4615e+06			4.18654e+06			2.51465e+06
		30	2.45193e+06			1.96314e+06			2.20353e+06			3.31347e+06			2.48302e+06	294250		4.21924e+06	1.27993e+06	1.27993e+06	2.44896e+06			2.51713e+06			2.95047e+06			1.03652e+07			4.68873e+06			2.34497e+06
		50	2.3215e+06			3.20362e+06			3.31289e+06			2.40798e+06			2.8115e+06	259499		3.04951e+06	928219	928219	1.67544e+06			1.78128e+06			1.76336e+06			7020043			4.59866e+06			1.45827e+06
		72	1.84817e+06			3.35678e+06			1.6784e+06			805375			1.92218e+06	529956		2.06576e+06	828330	828330	1.26135e+06			1.09243e+06			856070			6.07178e+06			2.24898e+06			863947
		100	2.47306e+06			2.32166e+06			2.1628e+06			1.87393e+06			2.20786e+06	128068		908020	242975	242975	807377			564189			527811			2.10081e+06			786037			661899
Macrophage dispersion (ROI count)	Time (hpa)	Fish 2			Fish 5			Fish 8			Fish 14			Fish 15			Fish 12						SIB Average	SEM		mFish 2			mFish 3			mFish 4			mFish 7			mut avg	SEM
	2	21			31			20			29			19			8						21.3333	3.35327		15			10			15			14			13.5	1.19024
	6	24			33			22			47			37			7						28.3333	5.65489		24			27			27			21			24.75	1.43614
	25	25			53			28			64			32			21						37.1667	7.04943		46			41			27			22			34	5.67157
	30	39			56			34			57			41			25						42	5.11208		38			20			23			20			25.25	4.30842
	50	41			48			49			92			60			38						54.6667	8.08977		46			31			28			33			34.5	3.96863
	72	40			57			53			111			67			33						60.1667	11.309		58			35			36			25			38.5	6.95821
	100	54			64			56			112			83			53						70.3333	9.50322		68			33			24			30			38.75	9.92786

## Sheet: Figure4f
Fig. 4f	type1= mobile; type2=MEC = muscle-encasing cell; type3= phagocytic/clustering
Speed per macrophage	sib mobile	sib MEC	sib phagocytic/clustering	mut mobile
um/min	1.91588	0.304036	0.719759	0.520914
	2.55918	0.222165	0.256891	1.49705
	1.67086	0.459085	0.387046	1.13503
	1.92084	0.490821	0.830673	0.632973
	1.85441	0.262523	0.561254	1.30429
	1.08831	0.218869		1.05357
	2.43308	0.25041		1.0697
		0.352743
Total disance (um) per hour	sib mobile	sib MEC	sib phagocytic/clustering	mut mobile
	124.35	26.92	54.61	56.04
	168.9	21.08	23.31	99.97
	111.34	39.93	37.91	83.34
	123.97	49.9	44.13	46.74
	126.75	22.36	11.99	103.39
	75.96	19.4		73.85
	164.21	23.46		82.05
		31.12
Macrophage volume (um^3)	sib mobile	sib MEC	sib phagocytic/clustering	mut mobile
	964.392	2290.2	1372.94	4278.64
	691.37	3346.91	1263.11	2721.89
	455.566	3620.79	1738.55	2038.56
	540.295	1024.4	1504.96	1828.02
	915.582	2290.42	1007.72	2712.19
	1566.23	1575.87		2186.39
	656.941	1781.36		2839.44
		1807.41
Phagocytic volume	sib mobile	sib MEC	sib phagocytic/clustering	mut mobile
cell to cytosol volume ratio	1.07709	1.00384	2.06133	0.900742
	0.900504	1.08654	1.66957	0.968224
	0.981271	0.988576	1.90253	1.02557
	1.06036	0.760614	2.08841	1.06793
	1.0559	0.917279	2.37521	1.50941
	1.03068	0.914291	3.7475	0.970519
	1.03789	1.02071		1.11805
		1.20399
Sphericity at 10th percentile	sib mobile	sib MEC	sib phagocytic/clustering	mut mobile
	0.491821	0.605188	0.464148	0.46269
	0.361702	0.658995	0.507117	0.471315
	0.362393	0.483308	0.461891	0.473788
	0.332956	0.594918	0.451002	0.610844
	0.452793	0.642854	0.533826	0.389501
	0.407808	0.632929		0.399276
	0.440618	0.587837		0.511724
		0.573214
Sphericity at 90th percentile	sib mobile	sib MEC	sib phagocytic/clustering	mut mobile
	0.604141	0.683843	0.567239	0.5285
	0.462419	0.716285	0.662145	0.656742
	0.582472	0.554693	0.610303	0.699305
	0.532285	0.682077	0.593751	0.791477
	0.569114	0.713318	0.769471	0.476336
	0.581657	0.699988		0.532293
	0.600249	0.645073		0.665096
		0.721892

## Sheet: Figure5
Figure 5b
Number of Pax7+ muscle satellite cells	24hpa sibs	24 hpa mut	48 hpa sibs	48 hpa mut
	23	12	47	19
	24	11	78	29
	30	6	42	25
	23		39	18
	27		72
	27		39
	29		51
	34		48
	22
Figure 5c
Unresolved tissue at 48 hpa (um^2)	sib	sib+MR	mut	mut+MR
	4760.39	275.002	12891.9	5612.81
	0	0	11747.4	6398.81
	1021.6	1124.34	4910.24	10324.1
	1501.69	0	11193.2	432.972
	1823.04	0	13488.2	5877.77
	0	550.389	13380.8	11116.7
	2519.82	1361.49	14953.2	7695.41
	0	2490.46	11069.6	11165
	0	404.778	10538.5	11087.7
				973.706
Unresolved tissue at 96 hpa (um^2)	sib	sib+MR	mut	mut+MR
	0	0	5811.73	0
	0	0	9143.03	0
	0	382.762	11497.9	0
	0	0	9168.13	0
	0	1196.57	8251.98	0
	0	0	11533.1	0
	0	0	6150.45	0
			13151.4
			13872.9
			9678.35
Figure 5e
Unresolved tissue at 96 hpa in nlrc3l/myd88 mutants (um^2)	sib/sib	st73 mut/sib	st73 mut/myd88 mut
	0	5834.51	3419.37
	0	9924.39	0
	0	0	4750.73
	0	7193.69	0
	0	8547.45	0
	0	6236.97
	7160.08	9175.47
	0
	0
	0
	0

## Sheet: Figure6
Figure 6a
normalized expression- z-score		X47_73SNEG_ACTCGCTA.TCGACTAG_S7	X82_73SNEG_TACGCTGC.GAGCCTTA_S22	X86_73SNEG_ACTCGCTA.CCTAGAGT_S26	X48_73SPOS_GGAGCTAC.TTCTAGCT_S8	X81_73SPOS_ATGCGCAG.TTATGCGA_S21	X85_73SPOS_GGAGCTAC.GCGTAAGA_S25	X49_73ML_GCGTAGTA.CCTAGAGT_S9	X83_73ML_CGGAGCCT.AAGGCTAT_S23	X87_73ML_CGATCAGT.TTCTAGCT_S27	X50_73MH_CGGAGCCT.GCGTAAGA_S10	X84_73MH_GCGTAGTA.CTATTAAG_S24	X88_73MH_CCTAAGAC.TCGACTAG_S28
	mrc1a	-0.526579	-0.270832	-0.662654	0.418062	0.169543	0.736608	-2.67762	0.273626	-0.0069945	0.707711	0.802308	1.03682
	mrc1b/cd206	-1.43506	-1.45089	-1.52079	1.21782	1.0955	1.08364	0.0114926	0.447891	-0.142188	-0.0965337	0.145926	0.643196
Figure 6b
qPCR analysis of mrc1b	Siblings Uncut	Mutants Uncut	Siblings 24hpa	Mutants 24hpa
also shown in SuppFig15	0.946509	0.605517	1.70407	1.28852
	1.27127	0.40467	1.44461	1.22143
	1.03273	0.222984	0.837319	0.745622
	0.80473	0.39312	1.55179	1.15916
Figure 6e		sib cut macrophages				mut cut macrophages
	Total Macrophages	0.373494	0.333333	0.306122	0.453333	0.285714	0.181818	0.137931	0
	Subtype 2 + 3 Macrophages (Cluster)	0.774194	0.5	0.733333	0.529412	0	0.166667	0	0
Fig6i
% mrc1b+ macrophages	Double Siblings	Double Mutants	st73 mutant/ myd88 sibling
at injury site at 24 hpa	52.9412	76.4706	38.8889
	58.6207	19.0476	0
	86.3636	50	41.5094
	68.6047	17.9487	0
	76.3636	80.7692
	60

## Sheet: Figure7
Figure 7l	% irg1/acod1+ macrophages
	(subcluster) ± SD (scRNA-seq)
Gene	Control 24hpa		Control 48hpa		Uncut		Mut 24hpa
acod1	60.02	60.92	23.11	25.29	17.56	21.13	94.76	91.76
tnfa	7.74	8.19	2.74	2.75	0	0.73	70.49	61.89
cxcl11.1	1.02	1.46	0	0	0	0	17.2	13.7
mmp9	7.56	15.71	2.48	2.96	1.72	0.91	43.41	48.61
arg2	3.12	3.86	1.04	0.85	0.57	2	38.9	8.96
il4	1.8	1.53	0.39	0.95	1.15	0.73	26.71	24.3
mrc1b	65.85	64.91	89.03	84.44	89.12	90.16	10.49	12.87
ctsk	95.08	96.6	87.73	95.34	94.27	93.26	81.46	79.09
apoeb	50.48	55.53	51.96	53.33	61.83	50.46	42.93	24.41
fabp4a	93.04	94.34	71.93	78.73	84.35	80.15	70.61	67.15
tgfbi	62.48	73.37	35.77	55.03	51.91	54.28	31.22	26.98
sb:cb81	29.95	42.68	52.09	54.29	35.31	45.9	18.05	14.01
Figure7h	scRNA-seq: Log2 Fold change in irg1+ cells at 24 hpa (mutants/siblings) using pseudobulk analysis
Gene	padj	avg_log2FC
mrc1b	2.3e-46	-3.09517
tnfa	1.18e-43	3.02249
apoeb	0.00010394	-2.7328
fabp4a	2.2e-58	-2.48618
mmp9	5.98e-21	2.13604
ctsk	6.35e-28	-1.8995
ctsl.1	9.05e-14	-1.79187
tgfbi	6.62e-12	-1.19655
smad1	0.118905	-0.423674
il6	0.00441461	1.85263
tgfb1b	0.0211154	0.791241
il1b	8.34e-10	1.25273
il10	0.0313762	1.32093
il4	4.97e-07	1.23715
tgfbr3	0.172701	0.983184
tgfbrap1	0.211913	-0.414083
tgfbr1b	0.00135565	-1.05774
tgfbr1a	0.00172	-1.10042
smad2	0.0385863	-0.470479
tgfb1a	0.783033	0.288467
mertka	8.13e-16	-1.39766
marco	1.21e-07	0.927671
anxa3b	1.99e-12	1.00764
tgfb1a	0.783033	0.288467
tnfrsf21	8.1e-34	-2.24157
mpeg1.1	1.99e-22	-1.35397
irf8	1.23e-07	-0.760946
tlr8b	0.00052569	-0.938811
cd302	0.101905	-0.899678
ifi30a	1.56e-32	-1.75868
dock1	0.037758	1.10121
npc2.2	4.39e-05	-0.884726
apoc1	5.42e-06	-3.68321
nfkb2	1.57e-11	1.37996
irf1b	0.144396	0.632135
cxcl11.1	8.93e-81	5.10448
sdcbp2	2.24e-24	1.23909
acod1	2.86e-05	2.24725
tnfrsf18	1.29e-12	2.28268
ccl34a.3	2.53e-07	1.77138
ly75	0.00068765	0.941841
socs1a	0.00184512	1.23071
rab5b	0.984655	-0.0080952
nfkb1	0.165432	0.391232
tlr5b	5.51e-05	2.65856
ifngr1	4.87e-17	2.70382
arg2	3.5e-15	3.14598
tgfbr2b	0.627609	-0.351604
coro1a	0.733453	0.0990348
mpx	0.254652	1.24531

## Sheet: SuppFig1
SuppFig. 1b	qPCR analysis of innate immune response genes 6 hpi in irg1 bcz13 mutants versus control siblings
	Gene	WT						bcz13 hets						bcz13 mutants
	il1b	0.836653	2.01931	1.04888	0.773094	0.58512	1.24753	0.99454	0.956207	0.846869	0.947965	1.7733	0.453447	0.676132	1.03826	1.85294	1.10507	3.41218	1.26039
	tnfa	1.00652	1.80603	1.13146	1.21996	0.523021	0.761985	1.0478	0.952777	1.08917	1.15893	1.49723	0.848385	0.608448	1.56699	1.01324	10.0359	1.6134	6.19277
	mfap4	1.08344	0.879563	0.210486	0.881623	3.59704	1.57209	0.68543	0.709914	0.717566	3.64005	1.37198	0.302992	0.860468	0.704927	1.46424	1.00597	0.552701	0.231744
	mpx	1.33954	0.720749	1.27769	0.968783	0.485949	1.72194	0.795355	1.39171	0.272622	1.3105	1.47982	0.156626	1.35328	1.47999	5.39424	2.4796	2.30808	3.53431
	irg1	0.989354	1.10867	1.04849	1.0739	0.681195	1.18863	0.900442	0.68939	0.588431	1.09474	1.07038	0.38048	0.975892	1.45595	2.4627	1.14159	1.55905	1.79914

[truncated: 14 more sheets: SuppFig3, SuppFig3e, SuppFig6a, SuppFig7, SuppFig9, SuppFig 11b macrophage, SuppFig 11b neutrophil, SuppFig 11c, SuppFig14, SuppFig15, SuppFig16, SuppFig17, SuppFig18, SuppFig19]
